# Supplementary material for: Expression and Activity of the Transcription Factor CCAAT/Enhancer-Binding Protein β (C/EBPβ) Is Regulated by Specific Pulse-Modulated Radio Frequencies in Oligodendroglial Cells
Source: Int J Mol Sci. 2023 Jul 5;24(13):11131. doi: 10.3390/ijms241311131 (PMC10342410; doi:10.3390/ijms241311131)
Supplement: Supplementary file 1 [file ijms-24-11131-s001.zip]

Archive with 1 entries (1 files):
- ijms-2418930-supplementary.pdf
